# Supplementary material for: Integrated and Total HIV-1 DNA Predict Ex Vivo Viral Outgrowth
Source: PLoS Pathog. 2016 Mar 3;12(3):e1005472. doi: 10.1371/journal.ppat.1005472 (PMC4777389; doi:10.1371/journal.ppat.1005472)
Supplement: S1 Table — (XLSX) [file ppat.1005472.s001.xlsx]

## Sheet: Sheet1
	Supplement table 1. Primer pairs used for HIV-1 quantification
	Assay	Genomic region	Name	Use in PCR	Sequence	Amplicon length (bp)	Annealing temperature (°C)	Reference
	Total HIV-1 DNA/ Nested Alu-HIV qPCR	RU5	RU5 F	Sense	5’-TTAAGCCTCAATAAAGCTTGCC-3’		58
			RU5 R	Antisense	5’- GTTCGGGCGCCACTGCTAGA-3’
			RU5	Probe	5'-/56-FAM/CCAGAGTCA/ZEN/ CACAACAGACGGGCACA/3IABkFQ/-3'	130		(De Spiegelaere et al., 2014; Kiselinova et al.,2015)
	Alu-HIV PCR	Alu	Alu F	Sense	GCCTCCCAAAGTGCTGGGATTACAG		60
		Gag	Gag R	Antisense	GTTCCTGCTATGTCACTTCC			( De Spiegelaere et al., 2014)
	2-LTR circles	2-LTR junction	2-LTR F	Sense	5’- CTAACTAGGGAACCCACTGCT-3’		60
			2-LTR R	Antisense	5’- GTAGTTCTGCCAATCAGGGAAG-3’
			2-LTR	Probe	5'- /56-FAM/AGCCTCAAT/ZEN/AAAGCTTGCCTTGAGTGC /3IABkFQ/-3'	226		(Malatinkova et al., 2014; Buzon et al., 2010)
	HIV-1 usRNA	Gag-Pol	usRNA F	Sense	CATGTTTTCAGCATTATCAGAAGGA		58
		Gag	usRNA R	Antisense	TGCTTGATGTCCCCCCACT
		Gag	usRNA	Probe	CCACCCCACAAGATTTAAACACCATGCTAA	100		(Kiselinova & Pasternak et al., 2014)
	RPP30	RPP30	RPP30 F	Sense	5'-AGATTTGGACCTGCGAGCG-3'		58
			RPP30 R	Antisense	5'-GAGCGGCTGTCTCCACAAGT-3'
			RPP30	Probe	5'- /56-FAM/TTCTGACCT/ZEN/GAAGGCTCTGCGCG/3IABkFQ/ -3'	64
	pSIF	WPRE	WPRE F	Sense	5’-CCGTTGTCAGGCAACGTG-3’		60
			WPRE R	Antisense	5’-AGCTGACAGGTGGTGGCAAT-3’
			WPRE	Probe	5’-FAM-TGCTGACGCAACCCCCACTGGT-TAMRA-3’	84		(Lizee et al., 2003)
